# Supplementary material for: Results from a difference‐in‐differences evaluation of health facility HIV and key population stigma‐reduction interventions in Ghana
Source: J Int AIDS Soc. 2020 Apr 23;23(4):e25483. doi: 10.1002/jia2.25483 (PMC7180216; doi:10.1002/jia2.25483)
Supplement: Supplementary file 3 — Data S3. Replication log for Ghana facility intervention Diff‐in‐Diff. 21 August 2019**. [file JIA2-23-e25483-s003.txt]

.  
. ** Supplement 3: Replication Log for Ghana Facility Intervention Diff-in-Diff. 21 August 2019 **
.         
. //1. Set up IPTW models
. 
. 
.                 
.         //A. Create dummy outcome and four-level intervention for ease of teffects diagnostics
.         
.                 set seed 13590834

.                 gen outcome_fake=rbinomial(1, .5)

.                 
.                 egen diff_diff_levels=group(intervention post), label

.                 
.         
.         //B. Recode variables as needed
.         
.                 xtile number_hiv_patients_quint=q7_fq7, nq(5)

.                 replace number_hiv_patients_quint=6 if q7_fq7==.
(470 real changes made)

.                 label def number_hiv_patients_quint 1 "least" 2 "second" 3 "middle" 4 "fourth" 5 "most" 6 "did not respond"

.                 label val number_hiv_patients_quint number_hiv_patients_quint

.                 
.                 clonevar worked_hiv_clinic=q6_fq6
(99 missing values generated)

.                 replace worked_hiv_clinic=2 if q6_fq6==.
(99 real changes made)

.                 label def worked_hiv_clinic 0 "no" 1 "yes" 2 "not respond"

.                 label val worked_hiv_clinic worked_hiv_clinic

.                 
.                 clonevar time_worked_facility=q5_cat
(78 missing values generated)

.                 replace time_worked_facility=3 if q5_cat==.
(78 real changes made)

.                 label def time_worked_facility 0 "<2 years" 1 "2 to <5 years" 2 "5+ years" 3 "not respond"

.                 label val time_worked_facility time_worked_facility

.                 
.         //C. Create IPT weights for full sample
.         
.                 teffects ipw (outcome_fake) (diff_diff_levels i.q1_fq1 i.region i.q2_fq2 i.staff_cat i.time_worked_facility i.worked_hiv_clinic i.number_hiv_patients_quint), control(3) ate

Iteration 0:   EE criterion =  2.705e-20  
Iteration 1:   EE criterion =  3.433e-33  

Treatment-effects estimation                    Number of obs     =      2,223
Estimator      : inverse-probability weights
Outcome model  : weighted mean
Treatment model: (multinomial) logit
----------------------------------------------------------------------------------------------------------
                                         |               Robust
                            outcome_fake |      Coef.   Std. Err.      z    P>|z|     [95% Conf. Interval]
-----------------------------------------+----------------------------------------------------------------
ATE                                      |
                        diff_diff_levels |
   (comparison pre vs intervention pre)  |   .0303733   .0321603     0.94   0.345    -.0326597    .0934063
  (comparison post vs intervention pre)  |   .0371346   .0325161     1.14   0.253    -.0265959     .100865
(intervention post vs intervention pre)  |   .0100146   .0317174     0.32   0.752    -.0521505    .0721796
-----------------------------------------+----------------------------------------------------------------
POmean                                   |
                        diff_diff_levels |
                       intervention pre  |   .4617272   .0232768    19.84   0.000     .4161054    .5073489
----------------------------------------------------------------------------------------------------------

.                         tebalance summarize

  Covariate balance summary
                                                 Observations      
                               Treatment           Raw     Weighted
                          -----------------------------------------
                          comparison ~e =          533        546.2
                          comparison ~t =          527        547.4
                          interventio~e =          571        572.5
                          interventio~t =          592        556.9
                          Total         =        2,223      2,223.0
                          -----------------------------------------

  -----------------------------------------------------------------
                  |Standardized differences          Variance ratio
                  |        Raw    Weighted           Raw   Weighted
  ----------------+------------------------------------------------
  comparison pre  |
           q1_fq1 |
           25-34  |   .1040252    .0122487      1.015398   1.001968
           35-44  |   .0043363   -.0278535      1.005499   .9749464
           45-54  |  -.0917568   -.0119291      .7817989   .9684408
    55 and above  |   .0268488    .0147548      1.087755   1.052578
                  |
           region |
     BRONG AHAFO  |  -.1770742    .0246299      .7083902   1.054564
         EASTERN  |   .1111302   -.0334588      1.170678   .9547115
   GREATER ACCRA  |  -.0836678    .1332382      .9185519   1.172384
         WESTERN  |   -.010789   -.0251572       .979622   .9579002
                  |
           q2_fq2 |
            Male  |  -.0560286    .0072631      .9703604   1.004588
                  |
        staff_cat |
  Mid-level Me~l  |  -.0557341   -.0386751      1.069954   1.048624
  Admin & Supp~t  |   .1121051    .0213394      1.199116   1.036951
                  |
  time_worked_f~y |
   2 to <5 years  |   .0679598   -.0025371      1.065029   .9979716
        5+ years  |   -.081259   -.0065941      .9733476   .9980697
     not respond  |  -.0822747    .0254877      .6906696   1.148803
                  |
  worked_hiv_cl~c |
             yes  |  -.1777425   -.0116064      .9683559   .9977206
     not respond  |   .0050294    .0256962      1.023782   1.138041
                  |
  number_hiv_pa~t |
          second  |   .1465448    .0094528      1.398025    1.02186
          middle  |   .1027724   -.0022589      1.181067   .9968426
          fourth  |  -.1187521    .0048063      .7332012   1.013094
            most  |  -.2548804    .0009321      .6017416   1.002001
  did not resp~d  |   .1643907   -.0864767      1.367124   .8882729
  ----------------+------------------------------------------------
  comparison post |
           q1_fq1 |
           25-34  |  -.0104604    .0001692      .9974143   1.000108
           35-44  |    .293486   -.0313047      1.291419   .9717448
           45-54  |  -.0619864    .0186503      .8514107   1.049986
    55 and above  |  -.0579033      .01686      .8191575   1.060137
                  |
           region |
     BRONG AHAFO  |  -.1671387    .0495122      .7247707   1.109739
         EASTERN  |   .0904284    .0134106      1.140032    1.01793
   GREATER ACCRA  |  -.0813576    .0673603      .9209512   1.090357
         WESTERN  |   .0250943   -.0338295       1.04773   .9432843
                  |
           q2_fq2 |
            Male  |  -.1854145    .0023834      .8815082   1.001569
                  |
        staff_cat |
  Mid-level Me~l  |   .0314604   -.0303644      .9590595   1.038354
  Admin & Supp~t  |  -.0351046     .017624      .9364097   1.030547
                  |
  time_worked_f~y |
   2 to <5 years  |   .0215316   -.0226484      1.021521   .9808505
        5+ years  |    .039142    .0132526      1.008446   1.003871
     not respond  |  -.1113399   -.0009561      .5914758    .994679
                  |
  worked_hiv_cl~c |
             yes  |  -.1373042    .0249519      .9809589   1.004255
     not respond  |   .0167584    .0543541      1.079853   1.300953
                  |
  number_hiv_pa~t |
          second  |    .091591    .0079114       1.24705   1.018301
          middle  |   .1454252    .0067149       1.25311   1.009687
          fourth  |  -.0826137    .0190658      .8127481   1.051901
            most  |  -.1214695    .0379437      .8112752   1.078127
  did not resp~d  |   .2767322   -.0635939      1.604903   .9185559
  ----------------+------------------------------------------------
  intervention ~t |
           q1_fq1 |
           25-34  |   .0434651   -.0281659      1.008964    .994587
           35-44  |   .1378237   -.0068234      1.157144    .994004
           45-54  |   .0445488    .0241286      1.109178   1.064705
    55 and above  |  -.1247439     .007215      .6250455   1.025604
                  |
           region |
     BRONG AHAFO  |   .0176783    .0273032      1.028432    1.06045
         EASTERN  |  -.0260085   -.0092585      .9583831   .9876097
   GREATER ACCRA  |   .0068833    .0690338      1.006185    1.09249
         WESTERN  |   .0033763    -.033743      1.006348   .9434013
                  |
           q2_fq2 |
            Male  |  -.0702821    .0244675      .9617143   1.014833
                  |
        staff_cat |
  Mid-level Me~l  |  -.0364395   -.0447269      1.046052   1.056001
  Admin & Supp~t  |   .0069998    .0372849      1.012599   1.064272
                  |
  time_worked_f~y |
   2 to <5 years  |   .0969718   -.0312987      1.090106   .9732604
        5+ years  |  -.0245158   -.0021407      .9931988   .9994045
     not respond  |   -.232051    .0654829       .234713   1.400634
                  |
  worked_hiv_cl~c |
             yes  |  -.0421517    .0059228      .9980121   1.001152
     not respond  |  -.0734778    .0052834      .6801988   1.027786
                  |
  number_hiv_pa~t |
          second  |   .0267203    .0060536      1.070978   1.013987
          middle  |   .1990522    .0010332       1.33955    1.00153
          fourth  |  -.0453134    .0146529      .8963547   1.039824
            most  |  -.1989307    .0064285      .6890002   1.013272
  did not resp~d  |   .3583505   -.0989128      1.761711   .8716108
  -----------------------------------------------------------------

.                         
.                 //1. Create basic, unstabilized IPT weights     
.                         
.                         predict pscore1 if e(sample)==1, ps tlevel(1)
(85 missing values generated)

.                         predict pscore2 if e(sample)==1, ps tlevel(2)
(85 missing values generated)

.                         predict pscore3 if e(sample)==1, ps tlevel(3)
(85 missing values generated)

.                         predict pscore4 if e(sample)==1, ps tlevel(4)
(85 missing values generated)

.                         
.                         gen iptw_full_unstabilized = 1/pscore1 if diff_diff_levels==1
(1,775 missing values generated)

.                         replace iptw_full_unstabilized = 1/pscore2 if diff_diff_levels==2
(527 real changes made)

.                         replace iptw_full_unstabilized = 1/pscore3 if diff_diff_levels==3
(571 real changes made)

.                         replace iptw_full_unstabilized = 1/pscore4 if diff_diff_levels==4
(592 real changes made)

.                         label var iptw_full_unstabilized "Basic IPT weights -- not stabilized"

.                         
.                 
.                 //2. Create stabilized weights
.                 
.                         prop diff_diff_level if pscore1!=.

Proportion estimation                   Number of obs   =      2,223

--------------------------------------------------------------------
                   |                                   Logit
                   | Proportion   Std. Err.     [95% Conf. Interval]
-------------------+------------------------------------------------
  diff_diff_levels |
   comparison pre  |   .2397661   .0090552       .222461    .2579707
  comparison post  |    .237067   .0090201      .2198353    .2552077
 intervention pre  |   .2568601   .0092665      .2391125    .2754481
intervention post  |   .2663068   .0093752      .2483304     .285091
--------------------------------------------------------------------

.                                 matrix list e(b)

e(b)[1,4]
               1.            2.            3.            4.
    diff_diff_~s  diff_diff_~s  diff_diff_~s  diff_diff_~s
y1     .23976608     .23706703      .2568601     .26630679

.                                 matrix b = e(b)

.                         
.                         gen iptw_full_stabilized = b[1,1]/pscore1 if diff_diff_levels==1
(1,775 missing values generated)

.                         replace iptw_full_stabilized = b[1,2]/pscore2 if diff_diff_levels==2
(527 real changes made)

.                         replace iptw_full_stabilized = b[1,3]/pscore3 if diff_diff_levels==3
(571 real changes made)

.                         replace iptw_full_stabilized = b[1,4]/pscore4 if diff_diff_levels==4
(592 real changes made)

.                         label var iptw_full_stabilized "Full Sample: Stabilized IPT weights"

.                                                 
.                 
.                         ** Check missing observations
.                                 
.                         inspect q1_fq1 region q2_fq2 staff_cat time_worked_facility worked_hiv_clinic number_hiv_patients_quint

q1_fq1:  FQ1. Age of respondent                 Number of Observations
-------------------------------        ---------------------------------------
                                             Total      Integers   Nonintegers
|      #                     Negative            -             -             -
|      #                     Zero                -             -             -
|      #                     Positive        2,243         2,243             -
|      #   #                           -----------   -----------   -----------
|      #   #                 Total           2,243         2,243             -
|  #   #   #   #   .         Missing            65
+----------------------                -----------
1                     5                      2,308
   (5 unique values)

      q1_fq1 is labeled and all values are documented in the label.

region:  Name of Region                         Number of Observations
-----------------------                ---------------------------------------
                                             Total      Integers   Nonintegers
|              #             Negative            -             -             -
|              #             Zero                -             -             -
|  #       #   #             Positive        2,308         2,308             -
|  #   #   #   #   #                   -----------   -----------   -----------
|  #   #   #   #   #         Total           2,308         2,308             -
|  #   #   #   #   #         Missing             -
+----------------------                -----------
1                     5                      2,308
   (5 unique values)

      region is labeled and all values are documented in the label.

q2_fq2:  FQ2. Sex of respondent                 Number of Observations
-------------------------------        ---------------------------------------
                                             Total      Integers   Nonintegers
|  #                         Negative            -             -             -
|  #                         Zero                -             -             -
|  #                         Positive        2,298         2,298             -
|  #   #                               -----------   -----------   -----------
|  #   #                     Total           2,298         2,298             -
|  #   #                     Missing            10
+----------------------                -----------
1                     2                      2,308
   (2 unique values)

      q2_fq2 is labeled and all values are documented in the label.

staff_cat:  Category of Health Facility         Number of Observations
-------------------------------------------------------------------------------
                                             Total      Integers   Nonintegers
|      #                     Negative            -             -             -
|      #                     Zero                -             -             -
|      #                     Positive        2,294         2,294             -
|      #                               -----------   -----------   -----------
|      #                     Total           2,294         2,294             -
|  .   #   #                 Missing            14
+----------------------                -----------
1                     3                      2,308
   (3 unique values)

      staff_cat is labeled and all values are documented in the label.

time_worked_facility:  time working at t        Number of Observations
-------------------------------------------------------------------------------
                                             Total      Integers   Nonintegers
|          #                 Negative            -             -             -
|          #                 Zero              551           551             -
|      #   #                 Positive        1,757         1,757             -
|  #   #   #                           -----------   -----------   -----------
|  #   #   #                 Total           2,308         2,308             -
|  #   #   #   .             Missing             -
+----------------------                -----------
0                     3                      2,308
   (4 unique values)

      time_worked_facility is labeled and all values are documented in the label.

worked_hiv_clinic:  FQ6. Have you worked        Number of Observations
-------------------------------------------------------------------------------
                                             Total      Integers   Nonintegers
|  #                         Negative            -             -             -
|  #   #                     Zero            1,161         1,161             -
|  #   #                     Positive        1,147         1,147             -
|  #   #                               -----------   -----------   -----------
|  #   #                     Total           2,308         2,308             -
|  #   #   .                 Missing             -
+----------------------                -----------
0                     2                      2,308
   (3 unique values)

      worked_hiv_clinic is labeled and all values are documented in the label.

number_hiv_patients_quint:  5 quantiles         Number of Observations
-------------------------------------------------------------------------------
                                             Total      Integers   Nonintegers
|                  #         Negative            -             -             -
|                  #         Zero                -             -             -
|                  #         Positive        2,308         2,308             -
|  #       #       #                   -----------   -----------   -----------
|  #   #   #       #         Total           2,308         2,308             -
|  #   #   #   #   #         Missing             -
+----------------------                -----------
1                     6                      2,308
   (6 unique values)

      number_hiv_patients_quint is labeled and all values are documented in the label.

. 
.         //D. Create IPT weights for clinical sample
.         
.                 teffects ipw (outcome_fake) (diff_diff_levels i.q1_fq1 i.region i.q2_fq2 i.staff_cat i.time_worked_facility i.worked_hiv_clinic i.number_hiv_patients_quint) if  staff_cat<=2, control
> (3) ate

Iteration 0:   EE criterion =  5.411e-20  
Iteration 1:   EE criterion =  2.258e-33  

Treatment-effects estimation                    Number of obs     =      1,839
Estimator      : inverse-probability weights
Outcome model  : weighted mean
Treatment model: (multinomial) logit
----------------------------------------------------------------------------------------------------------
                                         |               Robust
                            outcome_fake |      Coef.   Std. Err.      z    P>|z|     [95% Conf. Interval]
-----------------------------------------+----------------------------------------------------------------
ATE                                      |
                        diff_diff_levels |
   (comparison pre vs intervention pre)  |   .0277203   .0359071     0.77   0.440    -.0426564    .0980969
  (comparison post vs intervention pre)  |    .041504   .0356174     1.17   0.244    -.0283048    .1113128
(intervention post vs intervention pre)  |   .0253156   .0353465     0.72   0.474    -.0439623    .0945934
-----------------------------------------+----------------------------------------------------------------
POmean                                   |
                        diff_diff_levels |
                       intervention pre  |   .4635752    .025665    18.06   0.000     .4132727    .5138776
----------------------------------------------------------------------------------------------------------

.                         tebalance summarize

  Covariate balance summary
                                                 Observations      
                               Treatment           Raw     Weighted
                          -----------------------------------------
                          comparison ~e =          422        449.1
                          comparison ~t =          447        452.9
                          interventio~e =          477        474.8
                          interventio~t =          493        462.2
                          Total         =        1,839      1,839.0
                          -----------------------------------------

  -----------------------------------------------------------------
                  |Standardized differences          Variance ratio
                  |        Raw    Weighted           Raw   Weighted
  ----------------+------------------------------------------------
  comparison pre  |
           q1_fq1 |
           25-34  |   .1590102    .0043846      .9983696   1.000073
           35-44  |  -.0054128   -.0270596      .9935476   .9750732
           45-54  |  -.1203484   -.0139304      .6681694   .9559131
    55 and above  |  -.0506174    .0383585      .8331596   1.166978
                  |
           region |
     BRONG AHAFO  |  -.2294918    .0216124      .6209305   1.047109
         EASTERN  |   .1164354   -.0386286      1.197903   .9408086
   GREATER ACCRA  |  -.1567252     .136035      .8489115   1.177114
         WESTERN  |   .0252717   -.0202543      1.046192   .9670574
                  |
           q2_fq2 |
            Male  |  -.0769418    .0104893      .9385933   1.009786
                  |
        staff_cat |
  Mid-level Me~l  |   .0826303   -.0458557      .7498436   1.159299
                  |
  time_worked_f~y |
   2 to <5 years  |   .0790779     .007888      1.074261   1.006318
        5+ years  |  -.0789597   -.0118579      .9664236   .9952452
     not respond  |  -.0880641    .0213925      .6832829   1.119555
                  |
  worked_hiv_cl~c |
             yes  |  -.1866396    .0218934      .9960581   1.000893
     not respond  |  -.0185964    .0137736      .9188626   1.072445
                  |
  number_hiv_pa~t |
          second  |   .1522675    .0107777      1.378597   1.022961
          middle  |   .1236116    .0109924      1.189608   1.013708
          fourth  |  -.0955499    .0168237      .7927274   1.043091
            most  |  -.2477699    .0062048      .6305251   1.012179
  did not resp~d  |   .1135059   -.1168038      1.273663   .8346375
  ----------------+------------------------------------------------
  comparison post |
           q1_fq1 |
           25-34  |   .0129879    -.003258      1.001886   1.000112
           35-44  |   .2951469   -.0223222      1.291569    .979521
           45-54  |  -.0352766    .0257986      .8988964   1.083541
    55 and above  |  -.1162492    .0232665      .6320965   1.100119
                  |
           region |
     BRONG AHAFO  |  -.1707722    .0625849      .7172977   1.136325
         EASTERN  |   .0530379    .0032215      1.091636   1.004996
   GREATER ACCRA  |  -.1091226    .0594889      .8981026   1.080709
         WESTERN  |   .0292558   -.0344143      1.053262   .9437877
                  |
           q2_fq2 |
            Male  |   -.164013   -.0022018      .8583773   .9980508
                  |
        staff_cat |
  Mid-level Me~l  |   .0056473   -.0375328      .9823303   1.129841
                  |
  time_worked_f~y |
   2 to <5 years  |   .0263145   -.0256726      1.025904   .9792137
        5+ years  |   .0605037    .0236784      1.017942   1.009024
     not respond  |  -.1234322    .0098498       .568228    1.05436
                  |
  worked_hiv_cl~c |
             yes  |   -.160402    .0280052      1.000699   1.000918
     not respond  |  -.0186777    .0666715      .9183931   1.370235
                  |
  number_hiv_pa~t |
          second  |   .0768117    .0035289      1.190149   1.007578
          middle  |   .1651699    .0228278      1.248433   1.028144
          fourth  |  -.0770757    .0311807      .8321488   1.079985
            most  |  -.1434862    .0260617      .7879207   1.050699
  did not resp~d  |    .247198   -.0971279      1.590373   .8631357
  ----------------+------------------------------------------------
  intervention ~t |
           q1_fq1 |
           25-34  |   .0510854   -.0408307      1.004844   .9986516
           35-44  |      .1163    .0000898      1.134303   1.000139
           45-54  |    .078419    .0435591      1.234274    1.14205
    55 and above  |  -.1257654    .0226899      .6043765   1.097546
                  |
           region |
     BRONG AHAFO  |   .0959274    .0296377      1.152053   1.064514
         EASTERN  |  -.0313148   -.0102479      .9452132   .9844324
   GREATER ACCRA  |  -.0483819    .0521821      .9568091   1.070998
         WESTERN  |  -.0199967   -.0151482      .9634515   .9753548
                  |
           q2_fq2 |
            Male  |   -.093506    .0296492       .923818   1.026914
                  |
        staff_cat |
  Mid-level Me~l  |  -.0562662   -.0277621      1.182291   1.095536
                  |
  time_worked_f~y |
   2 to <5 years  |    .138815   -.0351289       1.12231   .9712081
        5+ years  |  -.0189972   -.0102944      .9928633   .9958406
     not respond  |  -.2454197    .0557867      .2251216   1.323862
                  |
  worked_hiv_cl~c |
             yes  |  -.0189116    .0407629      1.002681   1.000724
     not respond  |  -.0958226    .0044804      .6099774   1.023345
                  |
  number_hiv_pa~t |
          second  |   .0138796    .0015631      1.033943   1.003368
          middle  |   .2164487    .0028975      1.316641   1.003653
          fourth  |  -.0187512    .0254244      .9587097   1.065111
            most  |  -.1610149    .0157533      .7612795   1.030658
  did not resp~d  |   .3175679   -.1344274      1.746694   .8089114
  -----------------------------------------------------------------

.                         
.                 //1. Create basic, unstabilized IPT weights     
.                         
.                         predict pscore1_clinical if e(sample)==1, ps tlevel(1)
(469 missing values generated)

.                         predict pscore2_clinical if e(sample)==1, ps tlevel(2)
(469 missing values generated)

.                         predict pscore3_clinical if e(sample)==1, ps tlevel(3)
(469 missing values generated)

.                         predict pscore4_clinical if e(sample)==1, ps tlevel(4)
(469 missing values generated)

.                         
.                         gen iptw_clinical_unstabilized = 1/pscore1_clinical if diff_diff_levels==1
(1,886 missing values generated)

.                         replace iptw_clinical_unstabilized = 1/pscore2_clinical if diff_diff_levels==2
(447 real changes made)

.                         replace iptw_clinical_unstabilized = 1/pscore3_clinical if diff_diff_levels==3
(477 real changes made)

.                         replace iptw_clinical_unstabilized = 1/pscore4_clinical if diff_diff_levels==4
(493 real changes made)

.                         label var iptw_clinical_unstabilized "Clinical staff: basic IPT weights -- not stabilized"

.         
.                 //2. Create stabilized weights
.                 
.                         prop diff_diff_level if pscore1_clinical!=.

Proportion estimation                   Number of obs   =      1,839

--------------------------------------------------------------------
                   |                                   Logit
                   | Proportion   Std. Err.     [95% Conf. Interval]
-------------------+------------------------------------------------
  diff_diff_levels |
   comparison pre  |   .2294725   .0098055       .210809    .2492665
  comparison post  |   .2430669   .0100023      .2239904    .2632169
 intervention pre  |   .2593801   .0102206      .2398432    .2799224
intervention post  |   .2680805   .0103294      .2483129    .2888171
--------------------------------------------------------------------

.                                 matrix list e(b)

e(b)[1,4]
               1.            2.            3.            4.
    diff_diff_~s  diff_diff_~s  diff_diff_~s  diff_diff_~s
y1     .22947254     .24306688      .2593801     .26808048

.                                 matrix c = e(b)

.                         
.                         gen iptw_clinical_stabilized = c[1,1]/pscore1_clinical if diff_diff_levels==1
(1,886 missing values generated)

.                         replace iptw_clinical_stabilized = c[1,2]/pscore2_clinical if diff_diff_levels==2
(447 real changes made)

.                         replace iptw_clinical_stabilized = c[1,3]/pscore3_clinical if diff_diff_levels==3
(477 real changes made)

.                         replace iptw_clinical_stabilized = c[1,4]/pscore4_clinical if diff_diff_levels==4
(493 real changes made)

.                         label var iptw_clinical_stabilized "Clinical Staff: Stabilized IPT weights"

. 
. 
. //1.5 Basic descriptives
. 
.         foreach var of varlist q1_fq1 region q2_fq2 staff_cat time_worked_facility worked_hiv_clinic number_hiv_patients_quint {
  2.                 tab `var' diff_diff_levels, miss col 
  3.                 }

+-------------------+
| Key               |
|-------------------|
|     frequency     |
| column percentage |
+-------------------+

   FQ1. Age of |          group(intervention post)
    respondent | compariso  compariso  intervent  intervent |     Total
---------------+--------------------------------------------+----------
         18-24 |        56         22         80         41 |       199 
               |     10.09       3.96      13.36       6.84 |      8.62 
---------------+--------------------------------------------+----------
         25-34 |       263        230        253        272 |     1,018 
               |     47.39      41.44      42.24      45.41 |     44.11 
---------------+--------------------------------------------+----------
         35-44 |       129        196        138        177 |       640 
               |     23.24      35.32      23.04      29.55 |     27.73 
---------------+--------------------------------------------+----------
         45-54 |        46         50         67         76 |       239 
               |      8.29       9.01      11.19      12.69 |     10.36 
---------------+--------------------------------------------+----------
  55 and above |        44         32         43         28 |       147 
               |      7.93       5.77       7.18       4.67 |      6.37 
---------------+--------------------------------------------+----------
             . |        17         25         18          5 |        65 
               |      3.06       4.50       3.01       0.83 |      2.82 
---------------+--------------------------------------------+----------
         Total |       555        555        599        599 |     2,308 
               |    100.00     100.00     100.00     100.00 |    100.00 

+-------------------+
| Key               |
|-------------------|
|     frequency     |
| column percentage |
+-------------------+

               |          group(intervention post)
Name of Region | compariso  compariso  intervent  intervent |     Total
---------------+--------------------------------------------+----------
       ASHANTI |       133        133        106        106 |       478 
               |     23.96      23.96      17.70      17.70 |     20.71 
---------------+--------------------------------------------+----------
   BRONG AHAFO |        66         66        114        114 |       360 
               |     11.89      11.89      19.03      19.03 |     15.60 
---------------+--------------------------------------------+----------
       EASTERN |       126        126        109        109 |       470 
               |     22.70      22.70      18.20      18.20 |     20.36 
---------------+--------------------------------------------+----------
 GREATER ACCRA |       143        143        177        177 |       640 
               |     25.77      25.77      29.55      29.55 |     27.73 
---------------+--------------------------------------------+----------
       WESTERN |        87         87         93         93 |       360 
               |     15.68      15.68      15.53      15.53 |     15.60 
---------------+--------------------------------------------+----------
         Total |       555        555        599        599 |     2,308 
               |    100.00     100.00     100.00     100.00 |    100.00 

+-------------------+
| Key               |
|-------------------|
|     frequency     |
| column percentage |
+-------------------+

   FQ2. Sex of |          group(intervention post)
    respondent | compariso  compariso  intervent  intervent |     Total
---------------+--------------------------------------------+----------
        Female |       352        391        365        387 |     1,495 
               |     63.42      70.45      60.93      64.61 |     64.77 
---------------+--------------------------------------------+----------
          Male |       202        161        230        210 |       803 
               |     36.40      29.01      38.40      35.06 |     34.79 
---------------+--------------------------------------------+----------
             . |         1          3          4          2 |        10 
               |      0.18       0.54       0.67       0.33 |      0.43 
---------------+--------------------------------------------+----------
         Total |       555        555        599        599 |     2,308 
               |    100.00     100.00     100.00     100.00 |    100.00 

+-------------------+
| Key               |
|-------------------|
|     frequency     |
| column percentage |
+-------------------+

      Category of |
  Health Facility |          group(intervention post)
            staff | compariso  compariso  intervent  intervent |     Total
------------------+--------------------------------------------+----------
   Senior Medical |        26         35         39         47 |       147 
                  |      4.68       6.31       6.51       7.85 |      6.37 
------------------+--------------------------------------------+----------
Mid-level Medical |       410        435        458        450 |     1,753 
                  |     73.87      78.38      76.46      75.13 |     75.95 
------------------+--------------------------------------------+----------
  Admin & Support |       112         85         95        102 |       394 
                  |     20.18      15.32      15.86      17.03 |     17.07 
------------------+--------------------------------------------+----------
       Not stated |         7          0          7          0 |        14 
                  |      1.26       0.00       1.17       0.00 |      0.61 
------------------+--------------------------------------------+----------
            Total |       555        555        599        599 |     2,308 
                  |    100.00     100.00     100.00     100.00 |    100.00 

+-------------------+
| Key               |
|-------------------|
|     frequency     |
| column percentage |
+-------------------+

 time working |
       at the |          group(intervention post)
     facility | compariso  compariso  intervent  intervent |     Total
--------------+--------------------------------------------+----------
     <2 years |       144        123        139        145 |       551 
              |     25.95      22.16      23.21      24.21 |     23.87 
--------------+--------------------------------------------+----------
2 to <5 years |       170        164        160        192 |       686 
              |     30.63      29.55      26.71      32.05 |     29.72 
--------------+--------------------------------------------+----------
     5+ years |       218        251        269        255 |       993 
              |     39.28      45.23      44.91      42.57 |     43.02 
--------------+--------------------------------------------+----------
  not respond |        23         17         31          7 |        78 
              |      4.14       3.06       5.18       1.17 |      3.38 
--------------+--------------------------------------------+----------
        Total |       555        555        599        599 |     2,308 
              |    100.00     100.00     100.00     100.00 |    100.00 

+-------------------+
| Key               |
|-------------------|
|     frequency     |
| column percentage |
+-------------------+

  FQ6. Have |
 you worked |
       in a |
 Department |
       that |
specializes |
in offering |
services in |          group(intervention post)
         HI | compariso  compariso  intervent  intervent |     Total
------------+--------------------------------------------+----------
         no |       303        289        274        295 |     1,161 
            |     54.59      52.07      45.74      49.25 |     50.30 
------------+--------------------------------------------+----------
        yes |       229        236        297        286 |     1,048 
            |     41.26      42.52      49.58      47.75 |     45.41 
------------+--------------------------------------------+----------
not respond |        23         30         28         18 |        99 
            |      4.14       5.41       4.67       3.01 |      4.29 
------------+--------------------------------------------+----------
      Total |       555        555        599        599 |     2,308 
            |    100.00     100.00     100.00     100.00 |    100.00 

+-------------------+
| Key               |
|-------------------|
|     frequency     |
| column percentage |
+-------------------+

 5 quantiles of |          group(intervention post)
         q7_fq7 | compariso  compariso  intervent  intervent |     Total
----------------+--------------------------------------------+----------
          least |       145         91        172         85 |       493 
                |     26.13      16.40      28.71      14.19 |     21.36 
----------------+--------------------------------------------+----------
         second |        85         73         60         65 |       283 
                |     15.32      13.15      10.02      10.85 |     12.26 
----------------+--------------------------------------------+----------
         middle |       117        125        102        147 |       491 
                |     21.08      22.52      17.03      24.54 |     21.27 
----------------+--------------------------------------------+----------
         fourth |        46         53         70         64 |       233 
                |      8.29       9.55      11.69      10.68 |     10.10 
----------------+--------------------------------------------+----------
           most |        58         82        121         77 |       338 
                |     10.45      14.77      20.20      12.85 |     14.64 
----------------+--------------------------------------------+----------
did not respond |       104        131         74        161 |       470 
                |     18.74      23.60      12.35      26.88 |     20.36 
----------------+--------------------------------------------+----------
          Total |       555        555        599        599 |     2,308 
                |    100.00     100.00     100.00     100.00 |    100.00 

.                                                         
.                                         
. //2. Manipulation check
. 
.         //A. Clean manipulation check vars (FQ8 vars)
.         
.                 foreach var of varlist q8a_fq8a-fq8e {
  2.                         clonevar `var'_nomissing = `var'
  3.                         replace `var'_nomissing=0 if `var'==.
  4.                         }
(51 missing values generated)
(51 real changes made)
(105 missing values generated)
(105 real changes made)
(88 missing values generated)
(88 real changes made)
(117 missing values generated)
(117 real changes made)
(1,186 missing values generated)
(1,186 real changes made)

.                         
.                         replace fq8e_nomissing=. if post==0
(1,154 real changes made, 1,154 to missing)

.                         
.                 foreach var of varlist q8a_fq8a_nomissing-fq8e_nomissing {
  2.                         local lbl : variable label `var'
  3.                         label var `var' `"`lbl' MISSING RECODED TO 0"'
  4.                         }
note: label truncated to 80 characters
note: label truncated to 80 characters
note: label truncated to 80 characters

.                         
.                 //1. Trainings and other activities -- not IPT weighted
.                 
.                         svyset code                     // just to incorporate clustering

      pweight: <none>
          VCE: linearized
  Single unit: missing
     Strata 1: <one>
         SU 1: code
        FPC 1: <zero>

.                 
.                         foreach var of varlist q8a_fq8a_nomissing-fq8e_nomissing {
  2.                                 svy: tab `var' intervention if post==1, col ci obs format(%9.1f) percent
  3.                                 }
(running tabulate on estimation sample)

Number of strata   =         1                  Number of obs     =      1,154
Number of PSUs     =        10                  Population size   =      1,154
                                                Design df         =          9

-------------------------------------------------
FQ8a.     |
Infection |
Control   |
and       |
Universal |
Precautio |
ns        |
(includin |
g PEP)    |
MISSING   |        intervention facility?        
RECODE    |    comparis     interven        Total
----------+--------------------------------------
       No |        34.8         18.7         26.4
          | [24.9,46.1]  [13.5,25.3]  [18.7,36.0]
          |       193.0        112.0        305.0
          | 
      Yes |        65.2         81.3         73.6
          | [53.9,75.1]  [74.7,86.5]  [64.0,81.3]
          |       362.0        487.0        849.0
          | 
    Total |       100.0        100.0        100.0
          |                                      
          |       555.0        599.0       1154.0
-------------------------------------------------
  Key:  column percentage
        [95% confidence interval for column percentage]
        number of observations

  Pearson:
    Uncorrected   chi2(1)         =   38.2935
    Design-based  F(1, 9)         =    9.8458     P = 0.0120
(running tabulate on estimation sample)

Number of strata   =         1                  Number of obs     =      1,154
Number of PSUs     =        10                  Population size   =      1,154
                                                Design df         =          9

-------------------------------------------------
FQ8b.     |
Patients  |
informed  |
consent,  |
privacy   |
and       |
confident |
iality    |
MISSING   |
RECODED   |        intervention facility?        
TO        |    comparis     interven        Total
----------+--------------------------------------
       No |        43.1         20.5         31.4
          | [28.9,58.5]  [15.3,27.0]  [21.2,43.7]
          |       239.0        123.0        362.0
          | 
      Yes |        56.9         79.5         68.6
          | [41.5,71.1]  [73.0,84.7]  [56.3,78.8]
          |       316.0        476.0        792.0
          | 
    Total |       100.0        100.0        100.0
          |                                      
          |       555.0        599.0       1154.0
-------------------------------------------------
  Key:  column percentage
        [95% confidence interval for column percentage]
        number of observations

  Pearson:
    Uncorrected   chi2(1)         =   67.9156
    Design-based  F(1, 9)         =   11.8622     P = 0.0073
(running tabulate on estimation sample)

Number of strata   =         1                  Number of obs     =      1,154
Number of PSUs     =        10                  Population size   =      1,154
                                                Design df         =          9

-------------------------------------------------
FQ8c. HIV |
stigma    |
and       |
Discrimin |
ation     |
MISSING   |
RECODED   |        intervention facility?        
TO 0      |    comparis     interven        Total
----------+--------------------------------------
       No |        55.1         15.4         34.5
          | [40.1,69.3]   [8.4,26.5]  [20.2,52.3]
          |       306.0         92.0        398.0
          | 
      Yes |        44.9         84.6         65.5
          | [30.7,59.9]  [73.5,91.6]  [47.7,79.8]
          |       249.0        507.0        756.0
          | 
    Total |       100.0        100.0        100.0
          |                                      
          |       555.0        599.0       1154.0
-------------------------------------------------
  Key:  column percentage
        [95% confidence interval for column percentage]
        number of observations

  Pearson:
    Uncorrected   chi2(1)         =  201.7286
    Design-based  F(1, 9)         =   24.6245     P = 0.0008
(running tabulate on estimation sample)

Number of strata   =         1                  Number of obs     =      1,154
Number of PSUs     =        10                  Population size   =      1,154
                                                Design df         =          9

-------------------------------------------------
FQ8d. Key |
populatio |
n stigma  |
and       |
discrimin |
ation     |
MISSING   |
RECODED   |        intervention facility?        
TO 0      |    comparis     interven        Total
----------+--------------------------------------
       No |        67.0         23.7         44.5
          | [47.4,82.1]  [14.2,36.9]  [27.3,63.2]
          |       372.0        142.0        514.0
          | 
      Yes |        33.0         76.3         55.5
          | [17.9,52.6]  [63.1,85.8]  [36.8,72.7]
          |       183.0        457.0        640.0
          | 
    Total |       100.0        100.0        100.0
          |                                      
          |       555.0        599.0       1154.0
-------------------------------------------------
  Key:  column percentage
        [95% confidence interval for column percentage]
        number of observations

  Pearson:
    Uncorrected   chi2(1)         =  218.8651
    Design-based  F(1, 9)         =   18.2970     P = 0.0021
(running tabulate on estimation sample)

Number of strata   =         1                  Number of obs     =      1,154
Number of PSUs     =        10                  Population size   =      1,154
                                                Design df         =          9

-------------------------------------------------
FQ8e.     |
Have you  |
participa |
ted in    |
any other |
S&D       |
reduction |
activitie |
s in your |        intervention facility?        
facili    |    comparis     interven        Total
----------+--------------------------------------
       No |        68.5         35.7         51.5
          | [46.1,84.7]  [23.1,50.7]  [35.4,67.2]
          |       380.0        214.0        594.0
          | 
      Yes |        31.5         64.3         48.5
          | [15.3,53.9]  [49.3,76.9]  [32.8,64.6]
          |       175.0        385.0        560.0
          | 
    Total |       100.0        100.0        100.0
          |                                      
          |       555.0        599.0       1154.0
-------------------------------------------------
  Key:  column percentage
        [95% confidence interval for column percentage]
        number of observations

  Pearson:
    Uncorrected   chi2(1)         =  123.6427
    Design-based  F(1, 9)         =    7.9208     P = 0.0202

.                                 
. //3. Composite indicators -- full sample:
.         
. 
.         //C. Attitudes: Holds 1+ stigmatizing attitude toward cformat(%9.3f): 
.                 
.                 //1. PLHIV
.                 
.                         //a. Unadjusted
.                                 binreg attitude_plhiv_any i.intervention##i.post, vce(cluster code) rd cformat(%9.3f)

Iteration 1:   deviance =  1642.174
Iteration 2:   deviance =  1642.174

Generalized linear models                         Number of obs   =      2,284
Optimization     : MQL Fisher scoring             Residual df     =      2,280
                   (IRLS EIM)                     Scale parameter =          1
Deviance         =  1642.173599                   (1/df) Deviance =   .7202516
Pearson          =         2284                   (1/df) Pearson  =   1.001754

Variance function: V(u) = u*(1-u/1)               [Binomial]
Link function    : g(u) = u                       [Identity]

                                                  BIC             =  -15990.62

                                        (Std. Err. adjusted for 10 clusters in code)
------------------------------------------------------------------------------------
                   |             Semirobust
attitude_plhiv_any | Risk Diff.   Std. Err.      z    P>|z|     [95% Conf. Interval]
-------------------+----------------------------------------------------------------
      intervention |
     intervention  |     -0.027      0.009    -2.91   0.004       -0.045      -0.009
                   |
              post |
             post  |     -0.052      0.014    -3.73   0.000       -0.080      -0.025
                   |
 intervention#post |
intervention#post  |     -0.034      0.028    -1.21   0.225       -0.089       0.021
                   |
             _cons |      0.929      0.005   182.64   0.000        0.919       0.939
------------------------------------------------------------------------------------

.                         
.                         //b. Adjusted
.                                 binreg attitude_plhiv_any i.intervention##i.post [pw=iptw_full_stabilized], vce(cluster code) rd cformat(%9.3f)         

Iteration 1:   deviance =  1581.702
Iteration 2:   deviance =  1581.702

Generalized linear models                         Number of obs   =      2,201
Optimization     : MQL Fisher scoring             Residual df     =      2,197
                   (IRLS EIM)                     Scale parameter =          1
Deviance         =  1581.701992                   (1/df) Deviance =   .7199372
Pearson          =  2215.299959                   (1/df) Pearson  =    1.00833

Variance function: V(u) = u*(1-u/1)               [Binomial]
Link function    : g(u) = u                       [Identity]

                                                  BIC             =  -15327.88

                                        (Std. Err. adjusted for 10 clusters in code)
------------------------------------------------------------------------------------
                   |             Semirobust
attitude_plhiv_any | Risk Diff.   Std. Err.      z    P>|z|     [95% Conf. Interval]
-------------------+----------------------------------------------------------------
      intervention |
     intervention  |     -0.024      0.010    -2.30   0.022       -0.045      -0.004
                   |
              post |
             post  |     -0.047      0.013    -3.69   0.000       -0.071      -0.022
                   |
 intervention#post |
intervention#post  |     -0.021      0.027    -0.78   0.437       -0.074       0.032
                   |
             _cons |      0.924      0.006   143.19   0.000        0.911       0.937
------------------------------------------------------------------------------------

. 
.                                 
.                 //2. MSM                        
.                         
.                         //a. Unadjusted
.                                 binreg attitude_msm_any i.intervention##i.post, vce(cluster code) rd cformat(%9.3f)

Iteration 1:   deviance =    856.33
Iteration 2:   deviance =    856.33

Generalized linear models                         Number of obs   =      2,279
Optimization     : MQL Fisher scoring             Residual df     =      2,275
                   (IRLS EIM)                     Scale parameter =          1
Deviance         =  856.3299791                   (1/df) Deviance =   .3764088
Pearson          =         2279                   (1/df) Pearson  =   1.001758

Variance function: V(u) = u*(1-u/1)               [Binomial]
Link function    : g(u) = u                       [Identity]

                                                  BIC             =  -16732.81

                                        (Std. Err. adjusted for 10 clusters in code)
------------------------------------------------------------------------------------
                   |             Semirobust
  attitude_msm_any | Risk Diff.   Std. Err.      z    P>|z|     [95% Conf. Interval]
-------------------+----------------------------------------------------------------
      intervention |
     intervention  |      0.005      0.008     0.64   0.525       -0.010       0.020
                   |
              post |
             post  |      0.002      0.008     0.28   0.778       -0.013       0.017
                   |
 intervention#post |
intervention#post  |     -0.032      0.020    -1.59   0.111       -0.072       0.007
                   |
             _cons |      0.958      0.003   327.54   0.000        0.952       0.964
------------------------------------------------------------------------------------

.                         
.                         //b. Adjusted
.                                 binreg attitude_msm_any i.intervention##i.post [pw=iptw_full_stabilized], vce(cluster code) rd cformat(%9.3f)

Iteration 1:   deviance =  785.3156
Iteration 2:   deviance =  785.3156

Generalized linear models                         Number of obs   =      2,196
Optimization     : MQL Fisher scoring             Residual df     =      2,192
                   (IRLS EIM)                     Scale parameter =          1
Deviance         =  785.3156303                   (1/df) Deviance =   .3582644
Pearson          =  2211.413421                   (1/df) Pearson  =   1.008856

Variance function: V(u) = u*(1-u/1)               [Binomial]
Link function    : g(u) = u                       [Identity]

                                                  BIC             =  -16080.79

                                        (Std. Err. adjusted for 10 clusters in code)
------------------------------------------------------------------------------------
                   |             Semirobust
  attitude_msm_any | Risk Diff.   Std. Err.      z    P>|z|     [95% Conf. Interval]
-------------------+----------------------------------------------------------------
      intervention |
     intervention  |      0.002      0.011     0.18   0.861       -0.019       0.022
                   |
              post |
             post  |      0.001      0.008     0.16   0.869       -0.014       0.016
                   |
 intervention#post |
intervention#post  |     -0.027      0.018    -1.47   0.142       -0.063       0.009
                   |
             _cons |      0.962      0.005   189.39   0.000        0.952       0.972
------------------------------------------------------------------------------------

. 
.                                 
.                 //3. Women living with HIV
.                         
.                         //a. Unadjusted
.                                 binreg attitude_women_any i.intervention##i.post, vce(cluster code) rd cformat(%9.3f)

Iteration 1:   deviance =  2706.075
Iteration 2:   deviance =  2706.075

Generalized linear models                         Number of obs   =      2,282
Optimization     : MQL Fisher scoring             Residual df     =      2,278
                   (IRLS EIM)                     Scale parameter =          1
Deviance         =  2706.074796                   (1/df) Deviance =   1.187917
Pearson          =         2282                   (1/df) Pearson  =   1.001756

Variance function: V(u) = u*(1-u/1)               [Binomial]
Link function    : g(u) = u                       [Identity]

                                                  BIC             =  -14909.26

                                        (Std. Err. adjusted for 10 clusters in code)
------------------------------------------------------------------------------------
                   |             Semirobust
attitude_women_any | Risk Diff.   Std. Err.      z    P>|z|     [95% Conf. Interval]
-------------------+----------------------------------------------------------------
      intervention |
     intervention  |      0.009      0.044     0.19   0.847       -0.078       0.095
                   |
              post |
             post  |     -0.028      0.041    -0.67   0.501       -0.108       0.053
                   |
 intervention#post |
intervention#post  |     -0.017      0.061    -0.29   0.775       -0.137       0.102
                   |
             _cons |      0.295      0.029    10.15   0.000        0.238       0.352
------------------------------------------------------------------------------------

.                         
.                         //b. Adjusted
.                                 binreg attitude_women_any i.intervention##i.post [pw=iptw_full_stabilized], vce(cluster code) rd cformat(%9.3f)

Iteration 1:   deviance =  2611.991
Iteration 2:   deviance =  2611.991

Generalized linear models                         Number of obs   =      2,199
Optimization     : MQL Fisher scoring             Residual df     =      2,195
                   (IRLS EIM)                     Scale parameter =          1
Deviance         =  2611.990566                   (1/df) Deviance =   1.189973
Pearson          =  2213.492961                   (1/df) Pearson  =   1.008425

Variance function: V(u) = u*(1-u/1)               [Binomial]
Link function    : g(u) = u                       [Identity]

                                                  BIC             =   -14280.2

                                        (Std. Err. adjusted for 10 clusters in code)
------------------------------------------------------------------------------------
                   |             Semirobust
attitude_women_any | Risk Diff.   Std. Err.      z    P>|z|     [95% Conf. Interval]
-------------------+----------------------------------------------------------------
      intervention |
     intervention  |      0.028      0.033     0.86   0.392       -0.037       0.093
                   |
              post |
             post  |     -0.019      0.044    -0.44   0.657       -0.105       0.066
                   |
 intervention#post |
intervention#post  |     -0.021      0.056    -0.37   0.708       -0.131       0.089
                   |
             _cons |      0.278      0.028     9.95   0.000        0.223       0.333
------------------------------------------------------------------------------------

.                                                                 
.                                 
.         
.         //D. Preference not to provide services to 1+ key/target population:
.         
.                 //1. Unadjusted
.                         binreg unwilling_any i.intervention##i.post, vce(cluster code) rd cformat(%9.3f)

Iteration 1:   deviance =  2845.845
Iteration 2:   deviance =  2845.845

Generalized linear models                         Number of obs   =      2,281
Optimization     : MQL Fisher scoring             Residual df     =      2,277
                   (IRLS EIM)                     Scale parameter =          1
Deviance         =  2845.845432                   (1/df) Deviance =   1.249822
Pearson          =         2281                   (1/df) Pearson  =   1.001757

Variance function: V(u) = u*(1-u/1)               [Binomial]
Link function    : g(u) = u                       [Identity]

                                                  BIC             =  -14760.76

                                        (Std. Err. adjusted for 10 clusters in code)
------------------------------------------------------------------------------------
                   |             Semirobust
     unwilling_any | Risk Diff.   Std. Err.      z    P>|z|     [95% Conf. Interval]
-------------------+----------------------------------------------------------------
      intervention |
     intervention  |      0.053      0.038     1.39   0.165       -0.022       0.128
                   |
              post |
             post  |     -0.046      0.027    -1.66   0.097       -0.099       0.008
                   |
 intervention#post |
intervention#post  |     -0.121      0.040    -3.01   0.003       -0.200      -0.042
                   |
             _cons |      0.355      0.021    16.50   0.000        0.313       0.397
------------------------------------------------------------------------------------

.                 
.                 //2. Adjusted
.                         binreg unwilling_any i.intervention##i.post [pw=iptw_full_stabilized], vce(cluster code) rd cformat(%9.3f)

Iteration 1:   deviance =  2754.558
Iteration 2:   deviance =  2754.558

Generalized linear models                         Number of obs   =      2,197
Optimization     : MQL Fisher scoring             Residual df     =      2,193
                   (IRLS EIM)                     Scale parameter =          1
Deviance         =  2754.557997                   (1/df) Deviance =   1.256068
Pearson          =  2211.724033                   (1/df) Pearson  =   1.008538

Variance function: V(u) = u*(1-u/1)               [Binomial]
Link function    : g(u) = u                       [Identity]

                                                  BIC             =  -14120.24

                                        (Std. Err. adjusted for 10 clusters in code)
------------------------------------------------------------------------------------
                   |             Semirobust
     unwilling_any | Risk Diff.   Std. Err.      z    P>|z|     [95% Conf. Interval]
-------------------+----------------------------------------------------------------
      intervention |
     intervention  |      0.042      0.046     0.91   0.361       -0.049       0.134
                   |
              post |
             post  |     -0.036      0.022    -1.63   0.102       -0.079       0.007
                   |
 intervention#post |
intervention#post  |     -0.111      0.040    -2.77   0.006       -0.190      -0.032
                   |
             _cons |      0.349      0.019    18.13   0.000        0.311       0.387
------------------------------------------------------------------------------------

.                         
.                         
.         //E. Observed 1+ incidents of discrimination by HCWs toward PLHIV or key pop member (unwilling to care, poorer service, talking badly):
.         
.                 //1. Unadjusted
.                         binreg observed_discrim_any i.intervention##i.post, vce(cluster code) rd cformat(%9.3f)

Iteration 1:   deviance =  3107.652
Iteration 2:   deviance =  3107.652

Generalized linear models                         Number of obs   =      2,302
Optimization     : MQL Fisher scoring             Residual df     =      2,298
                   (IRLS EIM)                     Scale parameter =          1
Deviance         =  3107.651638                   (1/df) Deviance =   1.352329
Pearson          =         2302                   (1/df) Pearson  =   1.001741

Variance function: V(u) = u*(1-u/1)               [Binomial]
Link function    : g(u) = u                       [Identity]

                                                  BIC             =  -14682.39

                                        (Std. Err. adjusted for 10 clusters in code)
------------------------------------------------------------------------------------
                   |             Semirobust
observed_discrim~y | Risk Diff.   Std. Err.      z    P>|z|     [95% Conf. Interval]
-------------------+----------------------------------------------------------------
      intervention |
     intervention  |      0.051      0.040     1.29   0.196       -0.026       0.129
                   |
              post |
             post  |     -0.056      0.025    -2.23   0.026       -0.105      -0.007
                   |
 intervention#post |
intervention#post  |     -0.096      0.032    -3.02   0.003       -0.159      -0.034
                   |
             _cons |      0.601      0.031    19.39   0.000        0.540       0.662
------------------------------------------------------------------------------------

.                         
.                 //2. Adjusted
.                         binreg observed_discrim_any i.intervention##i.post [pw=iptw_full_stabilized], vce(cluster code) rd cformat(%9.3f)

Iteration 1:   deviance =  3017.339
Iteration 2:   deviance =  3017.339

Generalized linear models                         Number of obs   =      2,217
Optimization     : MQL Fisher scoring             Residual df     =      2,213
                   (IRLS EIM)                     Scale parameter =          1
Deviance         =  3017.338617                   (1/df) Deviance =   1.363461
Pearson          =  2230.821234                   (1/df) Pearson  =   1.008053

Variance function: V(u) = u*(1-u/1)               [Binomial]
Link function    : g(u) = u                       [Identity]

                                                  BIC             =  -14031.41

                                        (Std. Err. adjusted for 10 clusters in code)
------------------------------------------------------------------------------------
                   |             Semirobust
observed_discrim~y | Risk Diff.   Std. Err.      z    P>|z|     [95% Conf. Interval]
-------------------+----------------------------------------------------------------
      intervention |
     intervention  |      0.025      0.036     0.70   0.486       -0.045       0.094
                   |
              post |
             post  |     -0.057      0.034    -1.68   0.094       -0.124       0.010
                   |
 intervention#post |
intervention#post  |     -0.074      0.040    -1.88   0.060       -0.152       0.003
                   |
             _cons |      0.610      0.027    23.01   0.000        0.558       0.662
------------------------------------------------------------------------------------

.                         
.                         
.         //F. Policies and knowledge about them
.                 
.                 //1. Get into trouble if discriminate (recode to create composite)
.                 
.                         //a. Unadjusted
.                                 binreg trouble_all i.intervention##i.post, vce(cluster code) rd cformat(%9.3f)                  

Iteration 1:   deviance =  2803.422
Iteration 2:   deviance =  2803.422

Generalized linear models                         Number of obs   =      2,257
Optimization     : MQL Fisher scoring             Residual df     =      2,253
                   (IRLS EIM)                     Scale parameter =          1
Deviance         =  2803.421917                   (1/df) Deviance =   1.244306
Pearson          =         2257                   (1/df) Pearson  =   1.001775

Variance function: V(u) = u*(1-u/1)               [Binomial]
Link function    : g(u) = u                       [Identity]

                                                  BIC             =  -14593.77

                                        (Std. Err. adjusted for 10 clusters in code)
------------------------------------------------------------------------------------
                   |             Semirobust
       trouble_all | Risk Diff.   Std. Err.      z    P>|z|     [95% Conf. Interval]
-------------------+----------------------------------------------------------------
      intervention |
     intervention  |     -0.021      0.037    -0.57   0.567       -0.094       0.052
                   |
              post |
             post  |      0.055      0.044     1.24   0.216       -0.032       0.141
                   |
 intervention#post |
intervention#post  |      0.082      0.049     1.68   0.094       -0.014       0.178
                   |
             _cons |      0.641      0.023    28.42   0.000        0.597       0.685
------------------------------------------------------------------------------------

.                         
.                         //b. Adjusted
.                                 binreg trouble_all i.intervention##i.post [pw=iptw_full_stabilized], vce(cluster code) rd cformat(%9.3f)

Iteration 1:   deviance =  2706.823
Iteration 2:   deviance =  2706.823

Generalized linear models                         Number of obs   =      2,175
Optimization     : MQL Fisher scoring             Residual df     =      2,171
                   (IRLS EIM)                     Scale parameter =          1
Deviance         =  2706.822725                   (1/df) Deviance =   1.246809
Pearson          =  2191.594113                   (1/df) Pearson  =   1.009486

Variance function: V(u) = u*(1-u/1)               [Binomial]
Link function    : g(u) = u                       [Identity]

                                                  BIC             =  -13976.84

                                        (Std. Err. adjusted for 10 clusters in code)
------------------------------------------------------------------------------------
                   |             Semirobust
       trouble_all | Risk Diff.   Std. Err.      z    P>|z|     [95% Conf. Interval]
-------------------+----------------------------------------------------------------
      intervention |
     intervention  |     -0.026      0.042    -0.60   0.546       -0.108       0.057
                   |
              post |
             post  |      0.027      0.052     0.52   0.603       -0.075       0.130
                   |
 intervention#post |
intervention#post  |      0.112      0.056     2.00   0.046        0.002       0.223
                   |
             _cons |      0.653      0.024    26.73   0.000        0.605       0.701
------------------------------------------------------------------------------------

.                                 
.                 //2. Guidelines to protect 
. 
.                         //a. Unadjusted
.                                 binreg guidelines_all i.intervention##i.post, vce(cluster code) rd cformat(%9.3f)                       

Iteration 1:   deviance =  2436.962
Iteration 2:   deviance =  2436.962

Generalized linear models                         Number of obs   =      2,258
Optimization     : MQL Fisher scoring             Residual df     =      2,254
                   (IRLS EIM)                     Scale parameter =          1
Deviance         =  2436.962151                   (1/df) Deviance =   1.081172
Pearson          =         2258                   (1/df) Pearson  =   1.001775

Variance function: V(u) = u*(1-u/1)               [Binomial]
Link function    : g(u) = u                       [Identity]

                                                  BIC             =  -14968.95

                                        (Std. Err. adjusted for 10 clusters in code)
------------------------------------------------------------------------------------
                   |             Semirobust
    guidelines_all | Risk Diff.   Std. Err.      z    P>|z|     [95% Conf. Interval]
-------------------+----------------------------------------------------------------
      intervention |
     intervention  |     -0.005      0.019    -0.29   0.774       -0.042       0.032
                   |
              post |
             post  |     -0.032      0.013    -2.40   0.016       -0.059      -0.006
                   |
 intervention#post |
intervention#post  |      0.221      0.049     4.55   0.000        0.126       0.316
                   |
             _cons |      0.208      0.012    16.95   0.000        0.184       0.233
------------------------------------------------------------------------------------

.                         
.                         //b. Adjusted
.                                 binreg guidelines_all i.intervention##i.post [pw=iptw_full_stabilized], vce(cluster code) rd cformat(%9.3f)

Iteration 1:   deviance =  2359.775
Iteration 2:   deviance =  2359.775

Generalized linear models                         Number of obs   =      2,175
Optimization     : MQL Fisher scoring             Residual df     =      2,171
                   (IRLS EIM)                     Scale parameter =          1
Deviance         =  2359.774658                   (1/df) Deviance =   1.086953
Pearson          =  2190.562771                   (1/df) Pearson  =   1.009011

Variance function: V(u) = u*(1-u/1)               [Binomial]
Link function    : g(u) = u                       [Identity]

                                                  BIC             =  -14323.89

                                        (Std. Err. adjusted for 10 clusters in code)
------------------------------------------------------------------------------------
                   |             Semirobust
    guidelines_all | Risk Diff.   Std. Err.      z    P>|z|     [95% Conf. Interval]
-------------------+----------------------------------------------------------------
      intervention |
     intervention  |     -0.002      0.019    -0.12   0.906       -0.039       0.034
                   |
              post |
             post  |     -0.016      0.019    -0.83   0.409       -0.054       0.022
                   |
 intervention#post |
intervention#post  |      0.204      0.039     5.24   0.000        0.127       0.280
                   |
             _cons |      0.200      0.015    13.01   0.000        0.170       0.230
------------------------------------------------------------------------------------

.                         
. 
.                                 
.                 //3. Facility has IC protocol, adequate PPE, PEP protocol, and adequate PEP supply -- positive coefficient is better.
.                         
.                         //a. Unadjusted 
.                                 binreg ic_pep_comp i.intervention##i.post, vce(cluster code) rd cformat(%9.3f)

Iteration 1:   deviance =  2236.863
Iteration 2:   deviance =  2236.863

Generalized linear models                         Number of obs   =      2,249
Optimization     : MQL Fisher scoring             Residual df     =      2,245
                   (IRLS EIM)                     Scale parameter =          1
Deviance         =  2236.863242                   (1/df) Deviance =   .9963756
Pearson          =         2249                   (1/df) Pearson  =   1.001782

Variance function: V(u) = u*(1-u/1)               [Binomial]
Link function    : g(u) = u                       [Identity]

                                                  BIC             =  -15090.59

                                        (Std. Err. adjusted for 10 clusters in code)
------------------------------------------------------------------------------------
                   |             Semirobust
       ic_pep_comp | Risk Diff.   Std. Err.      z    P>|z|     [95% Conf. Interval]
-------------------+----------------------------------------------------------------
      intervention |
     intervention  |      0.016      0.026     0.61   0.540       -0.035       0.068
                   |
              post |
             post  |     -0.034      0.033    -1.03   0.304       -0.099       0.031
                   |
 intervention#post |
intervention#post  |      0.185      0.047     3.96   0.000        0.093       0.276
                   |
             _cons |      0.172      0.023     7.62   0.000        0.127       0.216
------------------------------------------------------------------------------------

. 
.                         //b. Adjusted
.                                 binreg ic_pep_comp i.intervention##i.post [pw=iptw_full_stabilized], vce(cluster code) rd cformat(%9.3f)

Iteration 1:   deviance =  2148.503
Iteration 2:   deviance =  2148.503

Generalized linear models                         Number of obs   =      2,166
Optimization     : MQL Fisher scoring             Residual df     =      2,162
                   (IRLS EIM)                     Scale parameter =          1
Deviance         =  2148.503293                   (1/df) Deviance =   .9937573
Pearson          =  2182.628997                   (1/df) Pearson  =   1.009542

Variance function: V(u) = u*(1-u/1)               [Binomial]
Link function    : g(u) = u                       [Identity]

                                                  BIC             =  -14457.03

                                        (Std. Err. adjusted for 10 clusters in code)
------------------------------------------------------------------------------------
                   |             Semirobust
       ic_pep_comp | Risk Diff.   Std. Err.      z    P>|z|     [95% Conf. Interval]
-------------------+----------------------------------------------------------------
      intervention |
     intervention  |      0.006      0.028     0.23   0.820       -0.049       0.062
                   |
              post |
             post  |     -0.020      0.043    -0.47   0.641       -0.103       0.064
                   |
 intervention#post |
intervention#post  |      0.176      0.048     3.69   0.000        0.083       0.269
                   |
             _cons |      0.166      0.025     6.66   0.000        0.117       0.214
------------------------------------------------------------------------------------

. 
. 
.         //H. Perceived change in behavior toward PLHIV since this time last year
.         
.                 //1. Unadjusted
.                         svyset code, vce(linearized) singleunit(missing)

      pweight: <none>
          VCE: linearized
  Single unit: missing
     Strata 1: <one>
         SU 1: code
        FPC 1: <zero>

.                         svy: tab better intervention, col ci
(running tabulate on estimation sample)

Number of strata   =         1                  Number of obs     =      1,105
Number of PSUs     =        10                  Population size   =      1,105
                                                Design df         =          9

-------------------------------------------------------
perceived |
change in |
behavior  |
toward    |           intervention facility?           
PLHIV     |      comparis       interven          Total
----------+--------------------------------------------
 no chang |         .2775          .0986          .1855
          | [.2222,.3404]   [.058,.1627]    [.12,.2756]
          | 
 improvem |         .7225          .9014          .8145
          | [.6596,.7778]   [.8373,.942]    [.7244,.88]
          | 
    Total |             1              1              1
          |                                            
-------------------------------------------------------
  Key:  column proportion
        [95% confidence interval for column proportion]

  Pearson:
    Uncorrected   chi2(1)         =   58.4510
    Design-based  F(1, 9)         =   20.8369     P = 0.0014

.                         lincom _b[p22] - _b[p21]

 ( 1)  - p21 + p22 = 0

------------------------------------------------------------------------------
       Ratio |      Coef.   Std. Err.      t    P>|t|     [95% Conf. Interval]
-------------+----------------------------------------------------------------
         (1) |   .1788759   .0345906     5.17   0.001     .1006265    .2571253
------------------------------------------------------------------------------

. 
.                 //2. Adjusted
.                         svyset code [pw=iptw_full_stabilized], vce(linearized) singleunit(missing)

      pweight: iptw_full_stabilized
          VCE: linearized
  Single unit: missing
     Strata 1: <one>
         SU 1: code
        FPC 1: <zero>

.                         svy: tab better intervention, col ci
(running tabulate on estimation sample)

Number of strata   =         1                  Number of obs     =      1,073
Number of PSUs     =        10                  Population size   = 1,075.6941
                                                Design df         =          9

-------------------------------------------------------
perceived |
change in |
behavior  |
toward    |           intervention facility?           
PLHIV     |      comparis       interven          Total
----------+--------------------------------------------
 no chang |         .2825          .0926          .1818
          | [.2377,.3321]  [.0541,.1542]  [.1151,.2752]
          | 
 improvem |         .7175          .9074          .8182
          | [.6679,.7623]  [.8458,.9459]  [.7248,.8849]
          | 
    Total |             1              1              1
          |                                            
-------------------------------------------------------
  Key:  column proportion
        [95% confidence interval for column proportion]

  Pearson:
    Uncorrected   chi2(1)         =   64.7488
    Design-based  F(1, 9)         =   26.0661     P = 0.0006

.                         lincom _b[p22] - _b[p21]                        

 ( 1)  - p21 + p22 = 0

------------------------------------------------------------------------------
       Ratio |      Coef.   Std. Err.      t    P>|t|     [95% Conf. Interval]
-------------+----------------------------------------------------------------
         (1) |   .1898458    .030013     6.33   0.000     .1219517    .2577399
------------------------------------------------------------------------------

.                         
.                         
.                         lincom _b[p22] - _b[p21]        

 ( 1)  - p21 + p22 = 0

------------------------------------------------------------------------------
       Ratio |      Coef.   Std. Err.      t    P>|t|     [95% Conf. Interval]
-------------+----------------------------------------------------------------
         (1) |   .1898458    .030013     6.33   0.000     .1219517    .2577399
------------------------------------------------------------------------------

. 
.                                 
. //4. Composite indicators – facility staff subsample:
.         
.         //A. Fear of 1+ activities: restricting only to clinical staff, because many non-clinical staff responded N/A to the first item.
.         
.                 //1. Unadjusted
.                         binreg fear_any i.intervention##i.post if staff_cat<=2, vce(cluster code) rd cformat(%9.3f) 

Iteration 1:   deviance =  2318.496
Iteration 2:   deviance =  2318.496

Generalized linear models                         Number of obs   =      1,752
Optimization     : MQL Fisher scoring             Residual df     =      1,748
                   (IRLS EIM)                     Scale parameter =          1
Deviance         =  2318.495591                   (1/df) Deviance =    1.32637
Pearson          =         1752                   (1/df) Pearson  =   1.002288

Variance function: V(u) = u*(1-u/1)               [Binomial]
Link function    : g(u) = u                       [Identity]

                                                  BIC             =  -10736.47

                                        (Std. Err. adjusted for 10 clusters in code)
------------------------------------------------------------------------------------
                   |             Semirobust
          fear_any | Risk Diff.   Std. Err.      z    P>|z|     [95% Conf. Interval]
-------------------+----------------------------------------------------------------
      intervention |
     intervention  |     -0.022      0.030    -0.74   0.460       -0.082       0.037
                   |
              post |
             post  |     -0.031      0.057    -0.55   0.582       -0.143       0.080
                   |
 intervention#post |
intervention#post  |     -0.246      0.066    -3.73   0.000       -0.375      -0.117
                   |
             _cons |      0.585      0.019    30.56   0.000        0.548       0.623
------------------------------------------------------------------------------------

.                         
.                 //2. Adjusted
.                         binreg fear_any i.intervention##i.post if staff_cat<=2 [pw=iptw_clinical_stabilized], vce(cluster code) rd cformat(%9.3f)

Iteration 1:   deviance =  2270.728
Iteration 2:   deviance =  2270.728

Generalized linear models                         Number of obs   =      1,694
Optimization     : MQL Fisher scoring             Residual df     =      1,690
                   (IRLS EIM)                     Scale parameter =          1
Deviance         =  2270.728326                   (1/df) Deviance =   1.343626
Pearson          =  1711.537408                   (1/df) Pearson  =   1.012744

Variance function: V(u) = u*(1-u/1)               [Binomial]
Link function    : g(u) = u                       [Identity]

                                                  BIC             =  -10294.16

                                        (Std. Err. adjusted for 10 clusters in code)
------------------------------------------------------------------------------------
                   |             Semirobust
          fear_any | Risk Diff.   Std. Err.      z    P>|z|     [95% Conf. Interval]
-------------------+----------------------------------------------------------------
      intervention |
     intervention  |     -0.013      0.036    -0.37   0.713       -0.083       0.057
                   |
              post |
             post  |     -0.027      0.060    -0.45   0.654       -0.144       0.090
                   |
 intervention#post |
intervention#post  |     -0.247      0.077    -3.20   0.001       -0.398      -0.096
                   |
             _cons |      0.583      0.021    27.98   0.000        0.542       0.624
------------------------------------------------------------------------------------

.         
.         //B. Avoidance behaviors: restricting only to clinical staff, because many non-clinical staff responded N/A to the first item.
.         
.                 //1. Unadjusted
.                         binreg avoidance_any i.intervention##i.post if staff_cat<=2, vce(cluster code) rd cformat(%9.3f)

Iteration 1:   deviance =  2130.267
Iteration 2:   deviance =  2130.267

Generalized linear models                         Number of obs   =      1,772
Optimization     : MQL Fisher scoring             Residual df     =      1,768
                   (IRLS EIM)                     Scale parameter =          1
Deviance         =  2130.267055                   (1/df) Deviance =   1.204902
Pearson          =         1772                   (1/df) Pearson  =   1.002262

Variance function: V(u) = u*(1-u/1)               [Binomial]
Link function    : g(u) = u                       [Identity]

                                                  BIC             =  -11094.13

                                        (Std. Err. adjusted for 10 clusters in code)
------------------------------------------------------------------------------------
                   |             Semirobust
     avoidance_any | Risk Diff.   Std. Err.      z    P>|z|     [95% Conf. Interval]
-------------------+----------------------------------------------------------------
      intervention |
     intervention  |     -0.025      0.051    -0.49   0.624       -0.125       0.075
                   |
              post |
             post  |     -0.092      0.022    -4.16   0.000       -0.135      -0.049
                   |
 intervention#post |
intervention#post  |     -0.178      0.067    -2.64   0.008       -0.310      -0.046
                   |
             _cons |      0.780      0.033    23.99   0.000        0.716       0.844
------------------------------------------------------------------------------------

.                         
.                 //2. Adjusted
.                         binreg avoidance_any i.intervention##i.post if staff_cat<=2 [pw=iptw_clinical_stabilized], vce(cluster code) rd cformat(%9.3f)

Iteration 1:   deviance =  2068.679
Iteration 2:   deviance =  2068.679

Generalized linear models                         Number of obs   =      1,716
Optimization     : MQL Fisher scoring             Residual df     =      1,712
                   (IRLS EIM)                     Scale parameter =          1
Deviance         =  2068.679487                   (1/df) Deviance =   1.208341
Pearson          =  1734.286396                   (1/df) Pearson  =   1.013018

Variance function: V(u) = u*(1-u/1)               [Binomial]
Link function    : g(u) = u                       [Identity]

                                                  BIC             =  -10681.87

                                        (Std. Err. adjusted for 10 clusters in code)
------------------------------------------------------------------------------------
                   |             Semirobust
     avoidance_any | Risk Diff.   Std. Err.      z    P>|z|     [95% Conf. Interval]
-------------------+----------------------------------------------------------------
      intervention |
     intervention  |     -0.001      0.053    -0.01   0.992       -0.105       0.104
                   |
              post |
             post  |     -0.067      0.028    -2.45   0.014       -0.121      -0.013
                   |
 intervention#post |
intervention#post  |     -0.200      0.082    -2.44   0.015       -0.361      -0.040
                   |
             _cons |      0.770      0.031    25.00   0.000        0.710       0.831
------------------------------------------------------------------------------------

. 
.         //C. Attitudes: Holds 1+ stigmatizing attitude toward cformat(%9.3f): 
.                 
.                 //1. PLHIV
.                 
.                         //a. Unadjusted
.                                 binreg attitude_plhiv_any i.intervention##i.post if staff_cat<=2, vce(cluster code) rd cformat(%9.3f)

Iteration 1:   deviance =  1383.807
Iteration 2:   deviance =  1383.807

Generalized linear models                         Number of obs   =      1,882
Optimization     : MQL Fisher scoring             Residual df     =      1,878
                   (IRLS EIM)                     Scale parameter =          1
Deviance         =  1383.807335                   (1/df) Deviance =   .7368516
Pearson          =         1882                   (1/df) Pearson  =    1.00213

Variance function: V(u) = u*(1-u/1)               [Binomial]
Link function    : g(u) = u                       [Identity]

                                                  BIC             =  -12776.48

                                        (Std. Err. adjusted for 10 clusters in code)
------------------------------------------------------------------------------------
                   |             Semirobust
attitude_plhiv_any | Risk Diff.   Std. Err.      z    P>|z|     [95% Conf. Interval]
-------------------+----------------------------------------------------------------
      intervention |
     intervention  |     -0.019      0.014    -1.38   0.169       -0.045       0.008
                   |
              post |
             post  |     -0.050      0.019    -2.60   0.009       -0.087      -0.012
                   |
 intervention#post |
intervention#post  |     -0.049      0.028    -1.72   0.086       -0.104       0.007
                   |
             _cons |      0.923      0.006   164.82   0.000        0.912       0.934
------------------------------------------------------------------------------------

.                         
.                         //b. Adjusted
.                                 binreg attitude_plhiv_any i.intervention##i.post if staff_cat<=2 [pw=iptw_clinical_stabilized], vce(cluster code) rd cformat(%9.3f)                     

Iteration 1:   deviance =  1320.472
Iteration 2:   deviance =  1320.472

Generalized linear models                         Number of obs   =      1,822
Optimization     : MQL Fisher scoring             Residual df     =      1,818
                   (IRLS EIM)                     Scale parameter =          1
Deviance         =  1320.472258                   (1/df) Deviance =   .7263324
Pearson          =  1837.289642                   (1/df) Pearson  =    1.01061

Variance function: V(u) = u*(1-u/1)               [Binomial]
Link function    : g(u) = u                       [Identity]

                                                  BIC             =  -12328.51

                                        (Std. Err. adjusted for 10 clusters in code)
------------------------------------------------------------------------------------
                   |             Semirobust
attitude_plhiv_any | Risk Diff.   Std. Err.      z    P>|z|     [95% Conf. Interval]
-------------------+----------------------------------------------------------------
      intervention |
     intervention  |     -0.008      0.014    -0.58   0.562       -0.035       0.019
                   |
              post |
             post  |     -0.046      0.020    -2.31   0.021       -0.086      -0.007
                   |
 intervention#post |
intervention#post  |     -0.041      0.025    -1.64   0.101       -0.089       0.008
                   |
             _cons |      0.919      0.003   362.90   0.000        0.914       0.924
------------------------------------------------------------------------------------

.                         
.                 //2. MSM                        
.                         
.                         //a. Unadjusted
.                                 binreg attitude_msm_any i.intervention##i.post if staff_cat<=2, vce(cluster code) rd cformat(%9.3f)

Iteration 1:   deviance =  698.1961
Iteration 2:   deviance =  698.1961

Generalized linear models                         Number of obs   =      1,879
Optimization     : MQL Fisher scoring             Residual df     =      1,875
                   (IRLS EIM)                     Scale parameter =          1
Deviance         =  698.1961377                   (1/df) Deviance =   .3723713
Pearson          =         1879                   (1/df) Pearson  =   1.002133

Variance function: V(u) = u*(1-u/1)               [Binomial]
Link function    : g(u) = u                       [Identity]

                                                  BIC             =  -13436.48

                                        (Std. Err. adjusted for 10 clusters in code)
------------------------------------------------------------------------------------
                   |             Semirobust
  attitude_msm_any | Risk Diff.   Std. Err.      z    P>|z|     [95% Conf. Interval]
-------------------+----------------------------------------------------------------
      intervention |
     intervention  |      0.008      0.007     1.05   0.295       -0.007       0.022
                   |
              post |
             post  |      0.001      0.015     0.08   0.937       -0.028       0.031
                   |
 intervention#post |
intervention#post  |     -0.033      0.025    -1.33   0.184       -0.083       0.016
                   |
             _cons |      0.958      0.004   232.12   0.000        0.950       0.966
------------------------------------------------------------------------------------

.                         
.                         //b. Adjusted
.                                 binreg attitude_msm_any i.intervention##i.post if staff_cat<=2 [pw=iptw_clinical_stabilized], vce(cluster code) rd cformat(%9.3f)

Iteration 1:   deviance =  637.1176
Iteration 2:   deviance =  637.1176

Generalized linear models                         Number of obs   =      1,819
Optimization     : MQL Fisher scoring             Residual df     =      1,815
                   (IRLS EIM)                     Scale parameter =          1
Deviance         =  637.1175962                   (1/df) Deviance =    .351029
Pearson          =  1835.238991                   (1/df) Pearson  =   1.011151

Variance function: V(u) = u*(1-u/1)               [Binomial]
Link function    : g(u) = u                       [Identity]

                                                  BIC             =  -12986.35

                                        (Std. Err. adjusted for 10 clusters in code)
------------------------------------------------------------------------------------
                   |             Semirobust
  attitude_msm_any | Risk Diff.   Std. Err.      z    P>|z|     [95% Conf. Interval]
-------------------+----------------------------------------------------------------
      intervention |
     intervention  |      0.005      0.010     0.55   0.585       -0.014       0.025
                   |
              post |
             post  |      0.002      0.012     0.17   0.864       -0.022       0.026
                   |
 intervention#post |
intervention#post  |     -0.027      0.022    -1.25   0.212       -0.070       0.016
                   |
             _cons |      0.961      0.005   201.64   0.000        0.952       0.971
------------------------------------------------------------------------------------

.                 
.                 //3. Women living with HIV
.                         
.                         //a. Unadjusted
.                                 binreg attitude_women_any i.intervention##i.post if staff_cat<=2, vce(cluster code) rd cformat(%9.3f)

Iteration 1:   deviance =  2152.761
Iteration 2:   deviance =  2152.761

Generalized linear models                         Number of obs   =      1,881
Optimization     : MQL Fisher scoring             Residual df     =      1,877
                   (IRLS EIM)                     Scale parameter =          1
Deviance         =  2152.761331                   (1/df) Deviance =   1.146916
Pearson          =         1881                   (1/df) Pearson  =   1.002131

Variance function: V(u) = u*(1-u/1)               [Binomial]
Link function    : g(u) = u                       [Identity]

                                                  BIC             =  -11998.99

                                        (Std. Err. adjusted for 10 clusters in code)
------------------------------------------------------------------------------------
                   |             Semirobust
attitude_women_any | Risk Diff.   Std. Err.      z    P>|z|     [95% Conf. Interval]
-------------------+----------------------------------------------------------------
      intervention |
     intervention  |      0.025      0.039     0.65   0.518       -0.051       0.101
                   |
              post |
             post  |      0.009      0.034     0.25   0.800       -0.058       0.075
                   |
 intervention#post |
intervention#post  |     -0.028      0.059    -0.48   0.631       -0.145       0.088
                   |
             _cons |      0.249      0.025    10.06   0.000        0.201       0.298
------------------------------------------------------------------------------------

.                         
.                         //b. Adjusted
.                                 binreg attitude_women_any i.intervention##i.post if staff_cat<=2 [pw=iptw_clinical_stabilized], vce(cluster code) rd cformat(%9.3f)

Iteration 1:   deviance =  2118.323
Iteration 2:   deviance =  2118.323

Generalized linear models                         Number of obs   =      1,821
Optimization     : MQL Fisher scoring             Residual df     =      1,817
                   (IRLS EIM)                     Scale parameter =          1
Deviance         =  2118.322911                   (1/df) Deviance =   1.165835
Pearson          =  1836.487611                   (1/df) Pearson  =   1.010725

Variance function: V(u) = u*(1-u/1)               [Binomial]
Link function    : g(u) = u                       [Identity]

                                                  BIC             =  -11522.15

                                        (Std. Err. adjusted for 10 clusters in code)
------------------------------------------------------------------------------------
                   |             Semirobust
attitude_women_any | Risk Diff.   Std. Err.      z    P>|z|     [95% Conf. Interval]
-------------------+----------------------------------------------------------------
      intervention |
     intervention  |      0.053      0.028     1.92   0.055       -0.001       0.108
                   |
              post |
             post  |      0.003      0.037     0.07   0.946       -0.070       0.075
                   |
 intervention#post |
intervention#post  |     -0.008      0.055    -0.15   0.878       -0.116       0.099
                   |
             _cons |      0.237      0.020    12.03   0.000        0.199       0.276
------------------------------------------------------------------------------------

.         
.         //D. Preference not to provide services to 1+ key/target population:
.         
.                 //1. Unadjusted
.                         binreg unwilling_any i.intervention##i.post if staff_cat<=2, vce(cluster code) rd cformat(%9.3f)

Iteration 1:   deviance =  2267.917
Iteration 2:   deviance =  2267.917

Generalized linear models                         Number of obs   =      1,880
Optimization     : MQL Fisher scoring             Residual df     =      1,876
                   (IRLS EIM)                     Scale parameter =          1
Deviance         =  2267.917084                   (1/df) Deviance =   1.208911
Pearson          =         1880                   (1/df) Pearson  =   1.002132

Variance function: V(u) = u*(1-u/1)               [Binomial]
Link function    : g(u) = u                       [Identity]

                                                  BIC             =   -11875.3

                                        (Std. Err. adjusted for 10 clusters in code)
------------------------------------------------------------------------------------
                   |             Semirobust
     unwilling_any | Risk Diff.   Std. Err.      z    P>|z|     [95% Conf. Interval]
-------------------+----------------------------------------------------------------
      intervention |
     intervention  |      0.086      0.029     2.96   0.003        0.029       0.143
                   |
              post |
             post  |     -0.032      0.026    -1.26   0.207       -0.083       0.018
                   |
 intervention#post |
intervention#post  |     -0.155      0.035    -4.39   0.000       -0.224      -0.086
                   |
             _cons |      0.316      0.023    14.01   0.000        0.272       0.361
------------------------------------------------------------------------------------

.                 
.                 //2. Adjusted
.                         binreg unwilling_any i.intervention##i.post if staff_cat<=2 [pw=iptw_clinical_stabilized], vce(cluster code) rd cformat(%9.3f)

Iteration 1:   deviance =   2219.82
Iteration 2:   deviance =   2219.82

Generalized linear models                         Number of obs   =      1,820
Optimization     : MQL Fisher scoring             Residual df     =      1,816
                   (IRLS EIM)                     Scale parameter =          1
Deviance         =  2219.820067                   (1/df) Deviance =   1.222368
Pearson          =  1835.338807                   (1/df) Pearson  =   1.010649

Variance function: V(u) = u*(1-u/1)               [Binomial]
Link function    : g(u) = u                       [Identity]

                                                  BIC             =  -11412.15

                                        (Std. Err. adjusted for 10 clusters in code)
------------------------------------------------------------------------------------
                   |             Semirobust
     unwilling_any | Risk Diff.   Std. Err.      z    P>|z|     [95% Conf. Interval]
-------------------+----------------------------------------------------------------
      intervention |
     intervention  |      0.070      0.038     1.84   0.066       -0.005       0.145
                   |
              post |
             post  |     -0.031      0.029    -1.06   0.289       -0.088       0.026
                   |
 intervention#post |
intervention#post  |     -0.125      0.048    -2.62   0.009       -0.218      -0.031
                   |
             _cons |      0.314      0.023    13.71   0.000        0.269       0.359
------------------------------------------------------------------------------------

.                         
.         //E. Observed 1+ incidents of discrimination by HCWs toward cformat(%9.3f) PLHIV or key pop member (unwilling to care, poorer service, talking badly):
.         
.                 //1. Unadjusted
.                         binreg observed_discrim_any i.intervention##i.post if staff_cat<=2, vce(cluster code) rd cformat(%9.3f)

Iteration 1:   deviance =  2524.085
Iteration 2:   deviance =  2524.085

Generalized linear models                         Number of obs   =      1,896
Optimization     : MQL Fisher scoring             Residual df     =      1,892
                   (IRLS EIM)                     Scale parameter =          1
Deviance         =   2524.08547                   (1/df) Deviance =   1.334083
Pearson          =         1896                   (1/df) Pearson  =   1.002114

Variance function: V(u) = u*(1-u/1)               [Binomial]
Link function    : g(u) = u                       [Identity]

                                                  BIC             =  -11755.79

                                        (Std. Err. adjusted for 10 clusters in code)
------------------------------------------------------------------------------------
                   |             Semirobust
observed_discrim~y | Risk Diff.   Std. Err.      z    P>|z|     [95% Conf. Interval]
-------------------+----------------------------------------------------------------
      intervention |
     intervention  |      0.042      0.037     1.14   0.254       -0.030       0.114
                   |
              post |
             post  |     -0.052      0.028    -1.86   0.063       -0.107       0.003
                   |
 intervention#post |
intervention#post  |     -0.125      0.037    -3.36   0.001       -0.198      -0.052
                   |
             _cons |      0.632      0.027    23.70   0.000        0.580       0.684
------------------------------------------------------------------------------------

.                         
.                 //2. Adjusted
.                         binreg observed_discrim_any i.intervention##i.post if staff_cat<=2 [pw=iptw_clinical_stabilized], vce(cluster code) rd cformat(%9.3f)

Iteration 1:   deviance =   2464.72
Iteration 2:   deviance =   2464.72

Generalized linear models                         Number of obs   =      1,835
Optimization     : MQL Fisher scoring             Residual df     =      1,831
                   (IRLS EIM)                     Scale parameter =          1
Deviance         =   2464.71985                   (1/df) Deviance =   1.346106
Pearson          =  1849.846948                   (1/df) Pearson  =   1.010293

Variance function: V(u) = u*(1-u/1)               [Binomial]
Link function    : g(u) = u                       [Identity]

                                                  BIC             =  -11294.88

                                        (Std. Err. adjusted for 10 clusters in code)
------------------------------------------------------------------------------------
                   |             Semirobust
observed_discrim~y | Risk Diff.   Std. Err.      z    P>|z|     [95% Conf. Interval]
-------------------+----------------------------------------------------------------
      intervention |
     intervention  |      0.026      0.030     0.86   0.389       -0.033       0.085
                   |
              post |
             post  |     -0.037      0.035    -1.06   0.289       -0.105       0.031
                   |
 intervention#post |
intervention#post  |     -0.113      0.043    -2.61   0.009       -0.197      -0.028
                   |
             _cons |      0.635      0.022    29.02   0.000        0.592       0.678
------------------------------------------------------------------------------------

.                         
.         //F. Policies and knowledge about them
.                 
.                 //1. Get into trouble if discriminate (recode to create composite)
.                 
.                         //a. Unadjusted
.                                 binreg trouble_all i.intervention##i.post if staff_cat<=2, vce(cluster code) rd cformat(%9.3f)                  

Iteration 1:   deviance =  2261.584
Iteration 2:   deviance =  2261.584

Generalized linear models                         Number of obs   =      1,857
Optimization     : MQL Fisher scoring             Residual df     =      1,853
                   (IRLS EIM)                     Scale parameter =          1
Deviance         =  2261.584363                   (1/df) Deviance =   1.220499
Pearson          =         1857                   (1/df) Pearson  =   1.002159

Variance function: V(u) = u*(1-u/1)               [Binomial]
Link function    : g(u) = u                       [Identity]

                                                  BIC             =  -11685.42

                                        (Std. Err. adjusted for 10 clusters in code)
------------------------------------------------------------------------------------
                   |             Semirobust
       trouble_all | Risk Diff.   Std. Err.      z    P>|z|     [95% Conf. Interval]
-------------------+----------------------------------------------------------------
      intervention |
     intervention  |     -0.032      0.031    -1.01   0.311       -0.093       0.030
                   |
              post |
             post  |      0.052      0.039     1.33   0.183       -0.025       0.129
                   |
 intervention#post |
intervention#post  |      0.091      0.047     1.95   0.052       -0.001       0.182
                   |
             _cons |      0.660      0.017    39.48   0.000        0.627       0.692
------------------------------------------------------------------------------------

.                         
.                         //b. Adjusted
.                                 binreg trouble_all i.intervention##i.post if staff_cat<=2 [pw=iptw_clinical_stabilized], vce(cluster code) rd cformat(%9.3f)

Iteration 1:   deviance =  2218.383
Iteration 2:   deviance =  2218.383

Generalized linear models                         Number of obs   =      1,798
Optimization     : MQL Fisher scoring             Residual df     =      1,794
                   (IRLS EIM)                     Scale parameter =          1
Deviance         =  2218.383336                   (1/df) Deviance =   1.236557
Pearson          =  1816.590009                   (1/df) Pearson  =   1.012592

Variance function: V(u) = u*(1-u/1)               [Binomial]
Link function    : g(u) = u                       [Identity]

                                                  BIC             =  -11226.62

                                        (Std. Err. adjusted for 10 clusters in code)
------------------------------------------------------------------------------------
                   |             Semirobust
       trouble_all | Risk Diff.   Std. Err.      z    P>|z|     [95% Conf. Interval]
-------------------+----------------------------------------------------------------
      intervention |
     intervention  |     -0.038      0.038    -0.98   0.326       -0.112       0.037
                   |
              post |
             post  |      0.021      0.048     0.45   0.655       -0.072       0.115
                   |
 intervention#post |
intervention#post  |      0.119      0.057     2.10   0.035        0.008       0.230
                   |
             _cons |      0.669      0.017    39.91   0.000        0.636       0.702
------------------------------------------------------------------------------------

.                 
.                 
.                 //2. Guidelines to protect 
. 
.                         //a. Unadjusted
.                                 binreg guidelines_all i.intervention##i.post if staff_cat<=2, vce(cluster code) rd cformat(%9.3f)                       

Iteration 1:   deviance =  2007.628
Iteration 2:   deviance =  2007.628

Generalized linear models                         Number of obs   =      1,859
Optimization     : MQL Fisher scoring             Residual df     =      1,855
                   (IRLS EIM)                     Scale parameter =          1
Deviance         =  2007.628275                   (1/df) Deviance =   1.082279
Pearson          =         1859                   (1/df) Pearson  =   1.002156

Variance function: V(u) = u*(1-u/1)               [Binomial]
Link function    : g(u) = u                       [Identity]

                                                  BIC             =  -11956.43

                                        (Std. Err. adjusted for 10 clusters in code)
------------------------------------------------------------------------------------
                   |             Semirobust
    guidelines_all | Risk Diff.   Std. Err.      z    P>|z|     [95% Conf. Interval]
-------------------+----------------------------------------------------------------
      intervention |
     intervention  |      0.003      0.022     0.14   0.892       -0.041       0.047
                   |
              post |
             post  |     -0.026      0.006    -4.13   0.000       -0.038      -0.014
                   |
 intervention#post |
intervention#post  |      0.229      0.058     3.98   0.000        0.116       0.342
                   |
             _cons |      0.202      0.016    12.69   0.000        0.171       0.233
------------------------------------------------------------------------------------

.                         
.                         //b. Adjusted
.                                 binreg guidelines_all i.intervention##i.post if staff_cat<=2 [pw=iptw_clinical_stabilized], vce(cluster code) rd cformat(%9.3f)

Iteration 1:   deviance =  1945.184
Iteration 2:   deviance =  1945.184

Generalized linear models                         Number of obs   =      1,800
Optimization     : MQL Fisher scoring             Residual df     =      1,796
                   (IRLS EIM)                     Scale parameter =          1
Deviance         =  1945.184083                   (1/df) Deviance =   1.083065
Pearson          =  1816.888805                   (1/df) Pearson  =   1.011631

Variance function: V(u) = u*(1-u/1)               [Binomial]
Link function    : g(u) = u                       [Identity]

                                                  BIC             =  -11516.81

                                        (Std. Err. adjusted for 10 clusters in code)
------------------------------------------------------------------------------------
                   |             Semirobust
    guidelines_all | Risk Diff.   Std. Err.      z    P>|z|     [95% Conf. Interval]
-------------------+----------------------------------------------------------------
      intervention |
     intervention  |      0.007      0.021     0.36   0.722       -0.033       0.048
                   |
              post |
             post  |     -0.002      0.005    -0.39   0.694       -0.011       0.008
                   |
 intervention#post |
intervention#post  |      0.196      0.048     4.10   0.000        0.103       0.290
                   |
             _cons |      0.188      0.017    11.17   0.000        0.155       0.221
------------------------------------------------------------------------------------

. 
. 
.                                 
.                 //3. Facility has IC protocol, adequate PPE, PEP protocol, and adequate PEP supply -- positive coefficient is better.
. 
.                         //a. Unadjusted 
.                                 binreg ic_pep_comp i.intervention##i.post if staff_cat<=2, vce(cluster code) rd cformat(%9.3f)

Iteration 1:   deviance =  1841.259
Iteration 2:   deviance =  1841.259

Generalized linear models                         Number of obs   =      1,858
Optimization     : MQL Fisher scoring             Residual df     =      1,854
                   (IRLS EIM)                     Scale parameter =          1
Deviance         =  1841.258653                   (1/df) Deviance =   .9931276
Pearson          =         1858                   (1/df) Pearson  =   1.002157

Variance function: V(u) = u*(1-u/1)               [Binomial]
Link function    : g(u) = u                       [Identity]

                                                  BIC             =  -12114.27

                                        (Std. Err. adjusted for 10 clusters in code)
------------------------------------------------------------------------------------
                   |             Semirobust
       ic_pep_comp | Risk Diff.   Std. Err.      z    P>|z|     [95% Conf. Interval]
-------------------+----------------------------------------------------------------
      intervention |
     intervention  |      0.041      0.030     1.37   0.171       -0.018       0.100
                   |
              post |
             post  |     -0.020      0.028    -0.71   0.479       -0.076       0.035
                   |
 intervention#post |
intervention#post  |      0.182      0.053     3.40   0.001        0.077       0.286
                   |
             _cons |      0.155      0.025     6.17   0.000        0.105       0.204
------------------------------------------------------------------------------------

. 
.                         //b. Adjusted
.                                 binreg ic_pep_comp i.intervention##i.post if staff_cat<=2 [pw=iptw_clinical_stabilized], vce(cluster code) rd cformat(%9.3f)

Iteration 1:   deviance =  1766.004
Iteration 2:   deviance =  1766.004

Generalized linear models                         Number of obs   =      1,799
Optimization     : MQL Fisher scoring             Residual df     =      1,795
                   (IRLS EIM)                     Scale parameter =          1
Deviance         =  1766.004105                   (1/df) Deviance =   .9838463
Pearson          =  1816.876495                   (1/df) Pearson  =   1.012187

Variance function: V(u) = u*(1-u/1)               [Binomial]
Link function    : g(u) = u                       [Identity]

                                                  BIC             =   -11687.5

                                        (Std. Err. adjusted for 10 clusters in code)
------------------------------------------------------------------------------------
                   |             Semirobust
       ic_pep_comp | Risk Diff.   Std. Err.      z    P>|z|     [95% Conf. Interval]
-------------------+----------------------------------------------------------------
      intervention |
     intervention  |      0.034      0.030     1.13   0.260       -0.025       0.093
                   |
              post |
             post  |      0.000      0.034     0.01   0.996       -0.066       0.066
                   |
 intervention#post |
intervention#post  |      0.157      0.047     3.36   0.001        0.065       0.248
                   |
             _cons |      0.143      0.026     5.48   0.000        0.092       0.194
------------------------------------------------------------------------------------

.                 
.                 
.         //H. Perceived change in behavior toward PLHIV since this time last year
.         
.                 //1. Unadjusted
.                         svyset code, vce(linearized) singleunit(missing)

      pweight: <none>
          VCE: linearized
  Single unit: missing
     Strata 1: <one>
         SU 1: code
        FPC 1: <zero>

.                         svy, subpop(if staff_cat<=2): tab better intervention, col ci
(running tabulate on estimation sample)

Number of strata   =         1                  Number of obs     =      1,337
Number of PSUs     =        10                  Population size   =      1,337
                                                Subpop. no. obs   =        929
                                                Subpop. size      =        929
                                                Design df         =          9

-------------------------------------------------------
perceived |
change in |
behavior  |
toward    |           intervention facility?           
PLHIV     |      comparis       interven          Total
----------+--------------------------------------------
 no chang |         .2719          .0888          .1787
          | [.2128,.3403]  [.0485,.1571]  [.1104,.2762]
          | 
 improvem |         .7281          .9112          .8213
          | [.6597,.7872]  [.8429,.9515]  [.7238,.8896]
          | 
    Total |             1              1              1
          |                                            
-------------------------------------------------------
  Key:  column proportion
        [95% confidence interval for column proportion]

  Pearson:
    Uncorrected   chi2(1)         =   76.3602
    Design-based  F(1, 9)         =   19.2324     P = 0.0018

.                         lincom _b[p22] - _b[p21]

 ( 1)  - p21 + p22 = 0

------------------------------------------------------------------------------
       Ratio |      Coef.   Std. Err.      t    P>|t|     [95% Conf. Interval]
-------------+----------------------------------------------------------------
         (1) |   .1831349   .0365793     5.01   0.001     .1003867    .2658831
------------------------------------------------------------------------------

. 
.                 //2. Adjusted
.                         svyset code [pw=iptw_clinical_stabilized], vce(linearized) singleunit(missing)

      pweight: iptw_clinical_stabilized
          VCE: linearized
  Single unit: missing
     Strata 1: <one>
         SU 1: code
        FPC 1: <zero>

.                         svy, subpop(if staff_cat<=2): tab better intervention, col ci
(running tabulate on estimation sample)

Number of strata   =         1                  Number of obs     =        904
Number of PSUs     =        10                  Population size   = 909.372633
                                                Subpop. no. obs   =        904
                                                Subpop. size      = 909.372633
                                                Design df         =          9

-------------------------------------------------------
perceived |
change in |
behavior  |
toward    |           intervention facility?           
PLHIV     |      comparis       interven          Total
----------+--------------------------------------------
 no chang |         .2673           .087          .1726
          | [.2196,.3212]  [.0509,.1449]  [.1086,.2633]
          | 
 improvem |         .7327           .913          .8274
          | [.6788,.7804]  [.8551,.9491]  [.7367,.8914]
          | 
    Total |             1              1              1
          |                                            
-------------------------------------------------------
  Key:  column proportion
        [95% confidence interval for column proportion]

  Pearson:
    Uncorrected   chi2(1)         =   51.3350
    Design-based  F(1, 9)         =   25.3188     P = 0.0007

.                         lincom _b[p22] - _b[p21]                                

 ( 1)  - p21 + p22 = 0

------------------------------------------------------------------------------
       Ratio |      Coef.   Std. Err.      t    P>|t|     [95% Conf. Interval]
-------------+----------------------------------------------------------------
         (1) |   .1803465   .0302447     5.96   0.000     .1119281    .2487648
------------------------------------------------------------------------------

.                         
. log close                       
